# Supplementary material for: Integration of Ligand-Based and Structure-Based Methods for the Design of Small-Molecule TLR7 Antagonists
Source: Molecules. 2022 Jun 23;27(13):4026. doi: 10.3390/molecules27134026 (PMC9268101; doi:10.3390/molecules27134026)
Supplement: Supplementary file 1 [file molecules-27-04026-s001.zip]

Archive with 1 entries (1 files):
- molecules-1726769-supplementary.pdf
